# Supplementary material for: Multivariate Analysis of Cellular Uptake Characteristics for a (Co)polymer Particle Library
Source: ACS Biomater Sci Eng. 2024 Feb 20;10(3):1481–93. doi: 10.1021/acsbiomaterials.3c01803 (PMC10934412; doi:10.1021/acsbiomaterials.3c01803)
Supplement: Supplementary file 2 — ab3c01803_si_002.txt [file ab3c01803_si_002.txt]

Variable	conc.	Sty in	Sty out	Mn	Mw	Pd(GPC)	d (DLS)	PdI(DLS)	zeta	Up (RAW)	Up (HEK)
Unit	mol/L	mol%	mol%	kg/mol	kg/mol		nm		mV	%	%
SampleID
Sty0MMA0.8N	2.09	0	0	130	367	2.82	1469	0.949	-60	N/A	N/A
Sty0MMA0.6N	1.57	0	0	111	332	2.99	5726	1.000	-59	N/A	N/A
Sty0MMA0.4N	1.05	0	0	141	357	2.53	1309	0.826	-56	N/A	N/A
Sty0MMA0.2N	0.52	0	0	81	224	2.77	1509	0.884	-54	N/A	N/A
Sty25MMA1.0N	2.62	25	28	97	238	2.45	555	0.203	-65	N/A	N/A
Sty25MMA0.8N	2.09	25	29	77	193	2.5	526	0.237	-59	N/A	N/A
Sty25MMA0.6N	1.57	25	28	96	237	2.47	654	0.402	-58	N/A	N/A
Sty25MMA0.4N	1.05	25	28	33	84	2.54	266	0.137	-56	N/A	N/A
Sty25MMA0.2N	0.52	25	27	34	128	3.76	358	0.065	-56	N/A	N/A
Sty50MMA1.0N	2.62	50	69	77	187	2.43	706	0.095	-62	N/A	N/A
Sty50MMA0.8N	2.09	50	74	69	177	2.56	598	0.029	-63	N/A	N/A
Sty50MMA0.6N	1.57	50	67	77	171	2.22	480	0.083	-59	N/A	N/A
Sty50MMA0.4N	1.05	50	64	63	147	2.33	378	0.039	-57	N/A	N/A
Sty50MMA0.2N	0.52	50	69	20	36	1.81	189	0.077	-32	N/A	N/A
Sty75MMA1.0N	2.62	75	90	43	85	1.97	398	0.016	-62	N/A	N/A
Sty75MMA0.8N	2.09	75	94	51	118	2.31	665	0.035	-68	N/A	N/A
Sty75MMA0.6N	1.57	75	88	62	151	2.44	523	0.066	-63	N/A	N/A
Sty75MMA0.4N	1.05	75	91	49	123	2.51	548	0.057	-59	N/A	N/A
Sty75MMA0.2N	0.52	75	91	46	114	2.47	409	0.023	-56	N/A	N/A
Sty100MMA1.0N	2.62	100	100	54	160	2.96	561	0.208	-70	N/A	N/A
Sty100MMA0.8N	2.09	100	100	38	119	3.14	837	0.258	-71	N/A	N/A
Sty100MMA0.6N	1.57	100	100	37	98	2.66	627	0.465	-72	N/A	N/A
Sty100MMA0.4N	1.05	100	100	22	39	1.76	680	0.222	-67	N/A	N/A
Sty100MMA0.2N	0.52	100	100	27	124	4.6	505	0.237	-62	N/A	N/A
Sty0MMA0.8F	2.09	0	0	105	282	2.69	1800	0.986	-73	60	29
Sty0MMA0.6F	1.57	0	0	139	328	2.36	1479	0.932	-60	69	48
Sty0MMA0.4F	1.05	0	0	137	299	2.18	928	0.700	-63	82	47
Sty0MMA0.2F	0.52	0	0	68	263	3.87	401	0.101	-50	71	26
Sty25MMA1.0F	2.62	25	28	76	226	2.97	460	0.357	-66	71	40
Sty25MMA0.8F	2.09	25	38	93	226	2.43	736	0.676	-67	75	61
Sty25MMA0.6F	1.57	25	21	86	206	2.39	692	0.203	-62	89	54
Sty25MMA0.4F	1.05	25	41	59	162	2.74	516	0.300	-69	71	51
Sty25MMA0.2F	0.52	25	32	50	149	2.97	238	0.092	-57	N/A	N/A
Sty50MMA1.0F	2.62	50	74	91	168	1.85	490	0.300	-56	72	61
Sty50MMA0.8F	2.09	50	72	68	143	2.11	491	0.066	-70	75	64
Sty50MMA0.6F	1.57	50	67	60	140	2.33	431	0.037	-60	50	N/A
Sty50MMA0.4F	1.05	50	65	51	126	2.47	435	0.022	-57	59	N/A
Sty50MMA0.2F	0.52	50	73	41	108	2.64	259	0.041	-46	N/A	N/A
Sty75MMA1.0F	2.62	75	93	44	99	2.25	407	0.214	-69	92	86
Sty75MMA0.8F	2.09	75	92	41	94	2.3	444	0.151	-65	79	76
Sty75MMA0.6F	1.57	75	91	57	125	2.19	443	0.019	-64	73	65
Sty75MMA0.4F	1.05	75	90	56	129	2.31	413	0.013	-62	69	57
Sty75MMA0.2F	0.52	75	91	41	116	2.83	237	0.100	-53	74	N/A
Sty100MMA1.0F	2.62	100	100	81	376	4.64	420	0.184	-55	N/A	N/A
Sty100MMA0.8F	2.09	100	100	61	181	2.96	660	0.169	-68	92	89
Sty100MMA0.6F	1.57	100	100	55	196	3.57	426	0.319	-66	100	81
Sty100MMA0.4F	1.05	100	100	46	104	2.25	497	0.058	-40	N/A	N/A
Sty100MMA0.2F	0.52	100	100	32	141	4.42	308	0.155	-56	85	65
